# Supplementary material for: Serological Evidence of Widespread Zika Transmission across the Philippines
Source: Viruses. 2021 Jul 23;13(8):1441. doi: 10.3390/v13081441 (PMC8402696; doi:10.3390/v13081441)
Supplement: Supplementary file 1 [file viruses-13-01441-s001.zip]

Archive with 1 entries (1 files):
- viruses-1298009-supplementary.pdf
